# Supplementary material for: Tissue-resident macrophages promote extracellular matrix homeostasis in the mammary gland stroma of nulliparous mice
Source: eLife. 2020 Jun 1;9:e57438. doi: 10.7554/eLife.57438 (PMC7297528; doi:10.7554/eLife.57438)
Supplement: Figure 1—source data 1. [file elife-57438-fig1-data1.xlsx]

## Sheet: Fig1
Figure 1A				Figure 1B
%CD45- of Single/Live/Lyve-1+ Cells	%CD45+ of Single/Live/Lyve-1+ Cells			%Lyve-1- of Single/Live/CD45+/CD11b+/F480+ Cells	%Lyve-1+ of Single/Live/CD45+/CD11b+/F480+ Cells
51.2	47.3			67.4	29.2
57.9	40.6			68.3	28
38.3	60.2			75.2	22
50.8	47.7			60.8	35.8
