# Supplementary material for: Tissue-resident macrophages promote extracellular matrix homeostasis in the mammary gland stroma of nulliparous mice
Source: eLife. 2020 Jun 1;9:e57438. doi: 10.7554/eLife.57438 (PMC7297528; doi:10.7554/eLife.57438)
Supplement: Figure 5—source data 1. [file elife-57438-fig5-data1.xlsx]

## Sheet: Fig5
Figure 5C
%HA assoicated of Lyve-1+ cells in capsule	%Not HA assoicated of Lyve-1+ cells in capsule	%HA assoicated of Lyve-1+ cells in stroma	%Not HA assoicated of Lyve-1+ cells in stroma
83	15	8	2
75	25	65	35
79	21	85	15
92	8	86	14
92	8	88	12
86	14	93	7
